# Supplementary material for: ﻿Two new species of the genus Terrobittacus Tan & Hua, 2009 (Mecoptera, Bittacidae)
Source: Zookeys. 2023 Feb 14;1148:29–39. doi: 10.3897/zookeys.1148.97997 (PMC10206713; doi:10.3897/zookeys.1148.97997)
Supplement: XML Treatment for Terrobittacus emeishanicus [file zookeys.1148.97997-treatment1.xml]

<!DOCTYPE tp:taxon-treatment
  PUBLIC "-//TaxonX//DTD Taxonomic Treatment Publishing DTD v0 20100105//EN" "tax-treatment-NSO.dtd">
<tp:taxon-treatment xmlns:tp="http://www.plazi.org/taxpub"><tp:treatment-meta><kwd-group><label>Taxon classification</label><kwd>
              <named-content content-type="kingdom">Animalia</named-content>
            </kwd><kwd>
              <named-content content-type="order">Mecoptera</named-content>
            </kwd><kwd>
              <named-content content-type="family">Bittacidae</named-content>
            </kwd></kwd-group><mixed-citation publication-type="journal"><person-group><name><surname>He</surname><given-names>Le-Le</given-names></name><name><surname>Hua</surname><given-names>Bao-Zhen</given-names></name></person-group><article-title>﻿Two new species of the genus <italic><tp:taxon-name><tp:taxon-name-part taxon-name-part-type="genus" reg="Terrobittacus">Terrobittacus</tp:taxon-name-part></tp:taxon-name></italic> Tan &amp; Hua, 2009 (<tp:taxon-name><tp:taxon-name-part taxon-name-part-type="order">Mecoptera</tp:taxon-name-part></tp:taxon-name>, <tp:taxon-name><tp:taxon-name-part taxon-name-part-type="family">Bittacidae</tp:taxon-name-part></tp:taxon-name>)</article-title><source>Zookeys</source><day>14</day><month>02</month><year>2023</year><volume>1148</volume><fpage>29</fpage><lpage>39</lpage><pub-id pub-id-type="doi">10.3897/zookeys.1148.97997</pub-id></mixed-citation></tp:treatment-meta><tp:nomenclature><label>﻿</label><tp:taxon-name>
            <object-id xmlns:xlink="http://www.w3.org/1999/xlink" content-type="arpha" xlink:type="simple">6EBE1E6C-4353-59FC-BC9E-56BFAB5D0C2B</object-id>
            <tp:taxon-name-part taxon-name-part-type="genus" reg="Terrobittacus">Terrobittacus</tp:taxon-name-part>
            <tp:taxon-name-part taxon-name-part-type="species" reg="emeishanicus">emeishanicus</tp:taxon-name-part>
            <object-id xmlns:xlink="http://www.w3.org/1999/xlink" content-type="zoobank" xlink:type="simple">https://zoobank.org/DFFEBE84-C3F2-4AB0-A103-0AD12FE9B8D3</object-id>
          </tp:taxon-name><tp:taxon-status xmlns:xlink="http://www.w3.org/1999/xlink" xlink:type="simple">sp. nov.</tp:taxon-status><xref ref-type="fig" rid="F1">Figs 1</xref><xref ref-type="fig" rid="F2">, 2</xref></tp:nomenclature><tp:treatment-sec sec-type="type material" id="SECID0EWLAC"><title>Type material.</title><p><bold><italic>Holotype</italic></bold>: ♂; China, Sichuan Province, Emeishan; <named-content xmlns:xlink="http://www.w3.org/1999/xlink" content-type="dwc:verbatimCoordinates" xlink:type="simple"><named-content content-type="geo-json" specific-use="{&#34;type&#34;:&#34;Point&#34;,&#34;coordinates&#34;:[103.188611,29.586111]}" id="NCID0EEMAC" xlink:type="simple">29°35'10"N, 103°11'19"E</named-content></named-content>; alt. 1320 m; 28 July 2021; leg. Lu Liu, Jia-Yi Ren and Jie Zhang. <bold><italic>Paratypes</italic></bold>: 3♂11♀, same data as for the holotype.</p></tp:treatment-sec><tp:treatment-sec sec-type="diagnosis" id="SECID0EMMAC"><title>Diagnosis.</title><p>The new species can be readily recognized from its congeners by the following characters: 1) wing with numerous markings and a reddish brown pterostigma; 2) femora and tibiae apices, and hind legs tarsi reddish brown; 3) male epandrial appendages tapering toward apex; 4) male cerci clavate, slightly expanded distally; 5) gonocoxites with one to three pairs of long brown distal bristles; and 6) basal half of female subgenital plate fused, with a black, strongly sclerotized V-shaped carina along midventral line, distal half cleft.</p></tp:treatment-sec><tp:treatment-sec sec-type="description" id="SECID0ERMAC"><title>Description.</title><p><bold><italic>Measurements</italic></bold> (<italic>N</italic> = 15): <abbrev xmlns:xlink="http://www.w3.org/1999/xlink" xlink:title="antennal length" id="ABBRID0E5MAC" xlink:type="simple">AL</abbrev> = 7.62 ± 0.49 mm; <abbrev xmlns:xlink="http://www.w3.org/1999/xlink" xlink:title="body length" id="ABBRID0ECNAC" xlink:type="simple">BL</abbrev> = 15.66 ± 1.00 mm; <abbrev xmlns:xlink="http://www.w3.org/1999/xlink" xlink:title="forewing length" id="ABBRID0EGNAC" xlink:type="simple">FL</abbrev> = 22.26 ± 0.53 mm, <abbrev xmlns:xlink="http://www.w3.org/1999/xlink" xlink:title="forewing width" id="ABBRID0EKNAC" xlink:type="simple">FW</abbrev> = 5.08 ± 0.21 mm; <abbrev xmlns:xlink="http://www.w3.org/1999/xlink" xlink:title="hindwing length" id="ABBRID0EONAC" xlink:type="simple">HL</abbrev> = 19.55 ± 0.50 mm, <abbrev xmlns:xlink="http://www.w3.org/1999/xlink" xlink:title="hindwing width" id="ABBRID0ESNAC" xlink:type="simple">HW</abbrev> = 4.69 ± 0.23 mm.</p><p><bold><italic>Head</italic></bold> (Fig. <xref ref-type="fig" rid="F1">1C</xref>) Vertex and frons yellowish brown; ocellar triangle black, lateral ocelli twice as large as median ocellus; clypeus and labrum yellowish to blackish brown, lateral sides darker; maxillary palp yellowish brown, 3<sup>rd</sup> segment longer than 4<sup>th</sup> and 5<sup>th</sup> segments combined. Antennae yellowish brown; scape cylindrical; pedicel spherical; flagellum filiform and ciliated, with distinct segments basally and obscure beyond 13<sup>th</sup> segment.</p><fig id="F1" position="float" orientation="portrait"><object-id xmlns:xlink="http://www.w3.org/1999/xlink" content-type="doi" xlink:type="simple">10.3897/zookeys.1148.97997.figure1</object-id><object-id xmlns:xlink="http://www.w3.org/1999/xlink" content-type="arpha" xlink:type="simple">C891CF4D-A78B-5E57-80A9-F70B6DE9B16A</object-id><label>Figure 1.</label><caption><p><italic><tp:taxon-name><tp:taxon-name-part taxon-name-part-type="genus" reg="Terrobittacus">Terrobittacus</tp:taxon-name-part><tp:taxon-name-part taxon-name-part-type="species" reg="emeishanicus">emeishanicus</tp:taxon-name-part></tp:taxon-name></italic> sp. nov. <bold>A</bold> right wings of male <bold>B</bold> male habitus in lateral view <bold>C</bold> head in frontal view <bold>D</bold> thorax in dorsal view <bold>E</bold> tarsomeres IV, V and claw of left foreleg. Abbreviations: see Materials and methods. Scale bars: 2.0 mm (<bold>A</bold>); 5.0 mm (<bold>B</bold>); 0.5 mm (<bold>C, D</bold>); 0.2 mm (<bold>E</bold>).</p></caption><graphic xmlns:xlink="http://www.w3.org/1999/xlink" xlink:href="zookeys-1148-029_article-97997__-g001.jpg" position="float" orientation="portrait" xlink:type="simple" id="oo_809597.jpg"><uri content-type="original_file" xlink:type="simple">https://binary.pensoft.net/fig/809597</uri></graphic></fig><p><bold><italic>Thorax</italic></bold> (Fig. <xref ref-type="fig" rid="F1">1D</xref>) Nota unevenly blackish brown; mesonotum prominence darker, each with one black seta; meso- and metanotum with light median streak, bearing one or two setae on posterior margins. Pleura, coxae and mera light brown. Legs yellowish brown; femora and tibiae apices, and hind leg tarsi reddish brown (Fig. <xref ref-type="fig" rid="F1">1B</xref>); hind basitarsus as long as tarsomeres II–IV together; one or two black spines along each side of proximal tarsomere IV (Fig. <xref ref-type="fig" rid="F1">1E</xref>).</p><p><bold><italic>Wings</italic></bold> (Fig. <xref ref-type="fig" rid="F1">1A</xref>) Forewing membrane hyaline with yellowish tinge; pterostigma reddish brown; grayish brown clouding flecks at <abbrev xmlns:xlink="http://www.w3.org/1999/xlink" xlink:title="origin of media" id="ABBRID0ESAAE" xlink:type="simple">OM</abbrev>, <abbrev xmlns:xlink="http://www.w3.org/1999/xlink" xlink:title="origin of radial sector" id="ABBRID0EWAAE" xlink:type="simple">ORs</abbrev>, <abbrev xmlns:xlink="http://www.w3.org/1999/xlink" xlink:title="first fork of radial sector" id="ABBRID0E1AAE" xlink:type="simple">FRs</abbrev>, FR<sub>4+5</sub>, <abbrev xmlns:xlink="http://www.w3.org/1999/xlink" xlink:title="posterior cubitus" id="ABBRID0EABAE" xlink:type="simple">CuP</abbrev> ending, and most cross-veins; <abbrev xmlns:xlink="http://www.w3.org/1999/xlink" xlink:title="cross-veins between R1 and R2 behind the pterostigma" id="ABBRID0EEBAE" xlink:type="simple">Pcv</abbrev> one. <abbrev xmlns:xlink="http://www.w3.org/1999/xlink" xlink:title="first fork of radial sector" id="ABBRID0EIBAE" xlink:type="simple">FRs</abbrev> near <abbrev xmlns:xlink="http://www.w3.org/1999/xlink" xlink:title="fork of media" id="ABBRID0EMBAE" xlink:type="simple">FM</abbrev>; <abbrev xmlns:xlink="http://www.w3.org/1999/xlink" xlink:title="subcostal vein" id="ABBRID0EQBAE" xlink:type="simple">Sc</abbrev> ending slightly beyond level of FR<sub>4+5</sub>; <abbrev xmlns:xlink="http://www.w3.org/1999/xlink" xlink:title="cross-vein between distal half of Sc and R1" id="ABBRID0EWBAE" xlink:type="simple">Scv</abbrev> beyond <abbrev xmlns:xlink="http://www.w3.org/1999/xlink" xlink:title="first fork of radial sector" id="ABBRID0E1BAE" xlink:type="simple">FRs</abbrev>; <abbrev xmlns:xlink="http://www.w3.org/1999/xlink" xlink:title="posterior cubitus" id="ABBRID0E5BAE" xlink:type="simple">CuP</abbrev> ending posteriorly curved, and near <abbrev xmlns:xlink="http://www.w3.org/1999/xlink" xlink:title="fork of media" id="ABBRID0ECCAE" xlink:type="simple">FM</abbrev><sub>3+4</sub>; <abbrev xmlns:xlink="http://www.w3.org/1999/xlink" xlink:title="apical cross-vein between CuA and CuP" id="ABBRID0EHCAE" xlink:type="simple">Cuv</abbrev> before level of <abbrev xmlns:xlink="http://www.w3.org/1999/xlink" xlink:title="fork of media" id="ABBRID0ELCAE" xlink:type="simple">FM</abbrev>; 1A ending before <abbrev xmlns:xlink="http://www.w3.org/1999/xlink" xlink:title="fork of media" id="ABBRID0EPCAE" xlink:type="simple">FM</abbrev>; 2A ending near <abbrev xmlns:xlink="http://www.w3.org/1999/xlink" xlink:title="origin of media" id="ABBRID0ETCAE" xlink:type="simple">OM</abbrev>; <abbrev xmlns:xlink="http://www.w3.org/1999/xlink" xlink:title="apical cross-vein between CuP and 1A" id="ABBRID0EXCAE" xlink:type="simple">Av</abbrev> absent. Hindwing similar to forewing in general pattern and coloration, but <abbrev xmlns:xlink="http://www.w3.org/1999/xlink" xlink:title="subcostal vein" id="ABBRID0E2CAE" xlink:type="simple">Sc</abbrev> ending and <abbrev xmlns:xlink="http://www.w3.org/1999/xlink" xlink:title="cross-vein between distal half of Sc and R1" id="ABBRID0E6CAE" xlink:type="simple">Scv</abbrev> before level of <abbrev xmlns:xlink="http://www.w3.org/1999/xlink" xlink:title="first fork of radial sector" id="ABBRID0EDDAE" xlink:type="simple">FRs</abbrev>.</p><p><bold><italic>Abdomen of male</italic></bold> (Fig. <xref ref-type="fig" rid="F2">2D–H</xref>) Terga II–VIII yellowish brown, gradually darker, each with a black antecosta; tergum VIII emarginate in V-shaped on posterior margin. Epandrial appendages yellowish brown, equal or shorter than half length of gonocoxites, quadrangular in lateral aspect, with long yellow hairs along margins; basal portion broad, tapering toward apex (Fig. <xref ref-type="fig" rid="F2">2H</xref>); bearing sparse long yellow hairs and nine to eleven stout black apical spines on inner surface. Dorsal part of tergum X greatly vestigial, ventral plate yellowish to reddish brown, extending from cercus to base of proctiger. Upper branch of proctiger sickle-like, posteriorly curved; anterior central edge slightly constricted; bearing two small hairy denticulate processes basally; lower branch of proctiger short, tapering toward apex (Fig. <xref ref-type="fig" rid="F2">2G</xref>). Cerci clavate, slightly expanded at distal, shorter than gonocoxites. Gonocoxites yellowish brown, with one to three pairs of prominently long brown distal bristles. Gonostylus short, irregular-shaped, and bearing numerous brown setae. Basal aedeagal lobes broad, distal portions slender and acute; penisfilum greatly coiled.</p><fig id="F2" position="float" orientation="portrait"><object-id xmlns:xlink="http://www.w3.org/1999/xlink" content-type="doi" xlink:type="simple">10.3897/zookeys.1148.97997.figure2</object-id><object-id xmlns:xlink="http://www.w3.org/1999/xlink" content-type="arpha" xlink:type="simple">F18C22B9-42D7-523C-B26F-A9AEE82C62CA</object-id><label>Figure 2.</label><caption><p><italic><tp:taxon-name><tp:taxon-name-part taxon-name-part-type="genus" reg="Terrobittacus">Terrobittacus</tp:taxon-name-part><tp:taxon-name-part taxon-name-part-type="species" reg="emeishanicus">emeishanicus</tp:taxon-name-part></tp:taxon-name></italic> sp. nov. <bold>A</bold> female terminalia in lateral view <bold>B</bold> female terminalia in ventral view <bold>C</bold> female terminalia in dorsal view <bold>D</bold> male terminalia in lateral view <bold>E</bold> male terminalia in dorsal view <bold>F</bold> male terminalia in posterior view <bold>G</bold> abdominal segment X and proctiger in lateral view <bold>H</bold> epandrial appendages in ventral view. Abbreviations: see Materials and methods. Scale bars: 0.5 mm (<bold>A, B</bold>); 0.2 mm (<bold>C–H</bold>).</p></caption><graphic xmlns:xlink="http://www.w3.org/1999/xlink" xlink:href="zookeys-1148-029_article-97997__-g002.jpg" position="float" orientation="portrait" xlink:type="simple" id="oo_809598.jpg"><uri content-type="original_file" xlink:type="simple">https://binary.pensoft.net/fig/809598</uri></graphic></fig><p><bold><italic>Abdomen of female</italic></bold> (Fig. <xref ref-type="fig" rid="F2">2A–C</xref>) Terga II–IX yellowish brown, each with a black antecosta. Subgenital plate sclerotized, yellowish brown; basal half fused, with a black, strongly sclerotized V-shaped carina along midventral line; distal half bearing numerous brown setae and divided mesially by membrane. Tergum IX slightly truncated distally. Tergum X extending ventrad and beyond base of cerci. Supraanal plate tapering toward apex; subanal plate broad, almost truncated apically, shorter than supraanal plate. Cerci slender, longer than anal plates.</p></tp:treatment-sec><tp:treatment-sec sec-type="etymology" id="SECID0ERFAE"><title>Etymology.</title><p>The specific epithet refers to the type locality, Emeishan.</p></tp:treatment-sec><tp:treatment-sec sec-type="distribution" id="SECID0EWFAE"><title>Distribution.</title><p>China (Sichuan Province).</p></tp:treatment-sec><tp:treatment-sec sec-type="remarks" id="SECID0E2FAE"><title>Remarks.</title><p>As far as we know, <italic><tp:taxon-name><tp:taxon-name-part taxon-name-part-type="genus" reg="Terrobittacus">Terrobittacus</tp:taxon-name-part><tp:taxon-name-part taxon-name-part-type="species" reg="emeishanicus">emeishanicus</tp:taxon-name-part></tp:taxon-name></italic> sp. nov. is probably the largest species of the genus, at least in terms of wingspan. The new species is similar to <italic><tp:taxon-name><tp:taxon-name-part taxon-name-part-type="genus" reg="Terrobittacus">T.</tp:taxon-name-part><tp:taxon-name-part taxon-name-part-type="species" reg="longisetus">longisetus</tp:taxon-name-part></tp:taxon-name></italic> Tan &amp; Hua, 2009 in body color and male genitalia, but can be differentiated from the latter by following features: numerous prominent markings on the wing (cf. no prominent markings); male epandrial appendages tapering toward the apex (cf. male epandrial appendages broad); male cerci slightly expanded distally (cf. thickening toward apex); and a V-shaped carina along the midventral line of the female subgenital plate (cf. X-shaped).</p></tp:treatment-sec></tp:taxon-treatment>
