# Supplementary material for: ﻿Two new species of the genus Terrobittacus Tan & Hua, 2009 (Mecoptera, Bittacidae)
Source: Zookeys. 2023 Feb 14;1148:29–39. doi: 10.3897/zookeys.1148.97997 (PMC10206713; doi:10.3897/zookeys.1148.97997)
Supplement: XML Treatment for Terrobittacus laoshanicus [file zookeys.1148.97997-treatment2.xml]

<!DOCTYPE tp:taxon-treatment
  PUBLIC "-//TaxonX//DTD Taxonomic Treatment Publishing DTD v0 20100105//EN" "tax-treatment-NSO.dtd">
<tp:taxon-treatment xmlns:tp="http://www.plazi.org/taxpub"><tp:treatment-meta><kwd-group><label>Taxon classification</label><kwd>
              <named-content content-type="kingdom">Animalia</named-content>
            </kwd><kwd>
              <named-content content-type="order">Mecoptera</named-content>
            </kwd><kwd>
              <named-content content-type="family">Bittacidae</named-content>
            </kwd></kwd-group><mixed-citation publication-type="journal"><person-group><name><surname>He</surname><given-names>Le-Le</given-names></name><name><surname>Hua</surname><given-names>Bao-Zhen</given-names></name></person-group><article-title>﻿Two new species of the genus <italic><tp:taxon-name><tp:taxon-name-part taxon-name-part-type="genus" reg="Terrobittacus">Terrobittacus</tp:taxon-name-part></tp:taxon-name></italic> Tan &amp; Hua, 2009 (<tp:taxon-name><tp:taxon-name-part taxon-name-part-type="order">Mecoptera</tp:taxon-name-part></tp:taxon-name>, <tp:taxon-name><tp:taxon-name-part taxon-name-part-type="family">Bittacidae</tp:taxon-name-part></tp:taxon-name>)</article-title><source>Zookeys</source><day>14</day><month>02</month><year>2023</year><volume>1148</volume><fpage>29</fpage><lpage>39</lpage><pub-id pub-id-type="doi">10.3897/zookeys.1148.97997</pub-id></mixed-citation></tp:treatment-meta><tp:nomenclature><label>﻿</label><tp:taxon-name>
            <object-id xmlns:xlink="http://www.w3.org/1999/xlink" content-type="arpha" xlink:type="simple">299DEC3E-7C68-5B94-8256-21D70656ECA6</object-id>
            <tp:taxon-name-part taxon-name-part-type="genus" reg="Terrobittacus">Terrobittacus</tp:taxon-name-part>
            <tp:taxon-name-part taxon-name-part-type="species" reg="laoshanicus">laoshanicus</tp:taxon-name-part>
            <object-id xmlns:xlink="http://www.w3.org/1999/xlink" content-type="zoobank" xlink:type="simple">https://zoobank.org/63D20DE0-6AA5-473C-8E73-6BEDFB9C6013</object-id>
          </tp:taxon-name><tp:taxon-status xmlns:xlink="http://www.w3.org/1999/xlink" xlink:type="simple">sp. nov.</tp:taxon-status><xref ref-type="fig" rid="F3">Figs 3</xref><xref ref-type="fig" rid="F4">, 4</xref><xref ref-type="fig" rid="F5">, 5</xref></tp:nomenclature><tp:treatment-sec sec-type="type material" id="SECID0EMIAE"><title>Type material.</title><p><bold><italic>Holotype</italic></bold>: ♂; China, Guangxi Province: Tianlin County, Laoshan Forest Farm; <named-content xmlns:xlink="http://www.w3.org/1999/xlink" content-type="dwc:verbatimCoordinates" xlink:type="simple"><named-content content-type="geo-json" specific-use="{&#34;type&#34;:&#34;Point&#34;,&#34;coordinates&#34;:[106.385833,24.397500]}" id="NCID0E1IAE" xlink:type="simple">24°23'51"N, 106°23'9"E</named-content></named-content>; alt. 1270 m; 24–29 June 2022; leg. Le-Le He and Ya-Long Li (<abbrev xmlns:xlink="http://www.w3.org/1999/xlink" content-type="institution" xlink:title="Entomological Museum, Northwest A&amp;F University, China" id="ABBRID0E6IAE" xlink:type="simple">NWAU</abbrev>). <bold><italic>Paratypes</italic></bold>: 3♂7♀, same data as for the holotype.</p></tp:treatment-sec><tp:treatment-sec sec-type="diagnosis" id="SECID0EHJAE"><title>Diagnosis.</title><p>This new species is distinguishable from its congeners by the basal half of mesonotum unevenly blackish brown, distal half yellowish brown; terga II–V yellowish brown, terga VI–IX black; the epandrial appendage triangular, with a tooth on basal ventral margin; the gonostylus with a process on inner side; female subgenital plate almost completely fused.</p></tp:treatment-sec><tp:treatment-sec sec-type="description" id="SECID0EMJAE"><title>Description.</title><p><bold><italic>Measurements</italic></bold> (<italic>N</italic> = 11): <abbrev xmlns:xlink="http://www.w3.org/1999/xlink" xlink:title="antennal length" id="ABBRID0EZJAE" xlink:type="simple">AL</abbrev> = 4.77 ± 0.42 mm; <abbrev xmlns:xlink="http://www.w3.org/1999/xlink" xlink:title="body length" id="ABBRID0E4JAE" xlink:type="simple">BL</abbrev> = 11.19 ± 1.28 mm; <abbrev xmlns:xlink="http://www.w3.org/1999/xlink" xlink:title="forewing length" id="ABBRID0EBKAE" xlink:type="simple">FL</abbrev> = 14.51 ± 0.56 mm, <abbrev xmlns:xlink="http://www.w3.org/1999/xlink" xlink:title="forewing width" id="ABBRID0EFKAE" xlink:type="simple">FW</abbrev> = 3.51 ± 0.11 mm; <abbrev xmlns:xlink="http://www.w3.org/1999/xlink" xlink:title="hindwing length" id="ABBRID0EJKAE" xlink:type="simple">HL</abbrev> = 12.44 ± 0.38 mm, <abbrev xmlns:xlink="http://www.w3.org/1999/xlink" xlink:title="hindwing width" id="ABBRID0ENKAE" xlink:type="simple">HW</abbrev> = 3.05 ± 0.21 mm.</p><p><bold><italic>Head</italic></bold> (Fig. <xref ref-type="fig" rid="F3">3C</xref>) Vertex and frons yellowish brown; ocellar triangle black, dark ocellar strip extending to compound eyes; clypeus yellowish brown; labrum unevenly blackish brown; maxillary palp yellowish brown, 3<sup>rd</sup> segment equal to 4<sup>th</sup> and 5<sup>th</sup> segments combined. Antennae yellowish brown; scape and pedicel spherical; flagellum filiform and ciliated, with distinct segments basally and obscure beyond 10<sup>th</sup> segment.</p><fig id="F3" position="float" orientation="portrait"><object-id xmlns:xlink="http://www.w3.org/1999/xlink" content-type="doi" xlink:type="simple">10.3897/zookeys.1148.97997.figure3</object-id><object-id xmlns:xlink="http://www.w3.org/1999/xlink" content-type="arpha" xlink:type="simple">F9D6D9AB-3E41-5701-A224-1EB3CCA24EDF</object-id><label>Figure 3.</label><caption><p><italic><tp:taxon-name><tp:taxon-name-part taxon-name-part-type="genus" reg="Terrobittacus">Terrobittacus</tp:taxon-name-part><tp:taxon-name-part taxon-name-part-type="species" reg="laoshanicus">laoshanicus</tp:taxon-name-part></tp:taxon-name></italic> sp. nov. <bold>A</bold> right wings of male <bold>B</bold> female body in dorsal view <bold>C</bold> head in frontal view <bold>D</bold> thorax in dorsal view <bold>E</bold> tibia with two apical tibial spurs of left foreleg <bold>F</bold> tarsomeres IV, V and claw of left foreleg. Abbreviations: see Materials and methods. Scale bars: 2.0 mm (<bold>A, B</bold>); 0.5 mm (<bold>C, D</bold>); 0.2 mm (<bold>E, F</bold>).</p></caption><graphic xmlns:xlink="http://www.w3.org/1999/xlink" xlink:href="zookeys-1148-029_article-97997__-g003.jpg" position="float" orientation="portrait" xlink:type="simple" id="oo_809599.jpg"><uri content-type="original_file" xlink:type="simple">https://binary.pensoft.net/fig/809599</uri></graphic></fig><p><bold><italic>Thorax</italic></bold> (Fig. <xref ref-type="fig" rid="F3">3D</xref>) Pronotum blackish brown; anterior half of mesonotum unevenly blackish brown, posterior half mesonotum and metanotum yellowish brown. Pleura, coxae and mera light brown (Fig. <xref ref-type="fig" rid="F5">5A</xref>). Legs yellowish to reddish brown; femora and tibiae with distinct blackish brown apices; length of two apical tibial spurs almost equal (Fig. <xref ref-type="fig" rid="F3">3E</xref>); hind basitarsus as long as tarsomeres II–IV together; tarsomere IV with two black spines along each side (Fig. <xref ref-type="fig" rid="F3">3F</xref>).</p><p><bold><italic>Wings</italic></bold> (Fig. <xref ref-type="fig" rid="F3">3A</xref>) Forewing membrane hyaline with yellowish brown tinge; pterostigma reddish brown; four conspicuous markings each at <abbrev xmlns:xlink="http://www.w3.org/1999/xlink" xlink:title="origin of radial sector" id="ABBRID0EQNAE" xlink:type="simple">ORs</abbrev>, <abbrev xmlns:xlink="http://www.w3.org/1999/xlink" xlink:title="first fork of radial sector" id="ABBRID0EUNAE" xlink:type="simple">FRs</abbrev>, <abbrev xmlns:xlink="http://www.w3.org/1999/xlink" xlink:title="posterior cubitus" id="ABBRID0EYNAE" xlink:type="simple">CuP</abbrev> ending, and R<sub>5</sub> ending; remaining cross-veins with diffuse clouding flecks; <abbrev xmlns:xlink="http://www.w3.org/1999/xlink" xlink:title="cross-veins between R1 and R2 behind the pterostigma" id="ABBRID0E5NAE" xlink:type="simple">Pcv</abbrev> one. <abbrev xmlns:xlink="http://www.w3.org/1999/xlink" xlink:title="first fork of radial sector" id="ABBRID0ECOAE" xlink:type="simple">FRs</abbrev> near level of <abbrev xmlns:xlink="http://www.w3.org/1999/xlink" xlink:title="fork of media" id="ABBRID0EGOAE" xlink:type="simple">FM</abbrev>; <abbrev xmlns:xlink="http://www.w3.org/1999/xlink" xlink:title="subcostal vein" id="ABBRID0EKOAE" xlink:type="simple">Sc</abbrev> ending distantly before level of FR<sub>4+5</sub>; <abbrev xmlns:xlink="http://www.w3.org/1999/xlink" xlink:title="cross-vein between distal half of Sc and R1" id="ABBRID0EQOAE" xlink:type="simple">Scv</abbrev> near <abbrev xmlns:xlink="http://www.w3.org/1999/xlink" xlink:title="first fork of radial sector" id="ABBRID0EUOAE" xlink:type="simple">FRs</abbrev>; <abbrev xmlns:xlink="http://www.w3.org/1999/xlink" xlink:title="posterior cubitus" id="ABBRID0EYOAE" xlink:type="simple">CuP</abbrev> ending curved posteriorly, and near <abbrev xmlns:xlink="http://www.w3.org/1999/xlink" xlink:title="fork of media" id="ABBRID0E3OAE" xlink:type="simple">FM</abbrev><sub>3+4</sub>; <abbrev xmlns:xlink="http://www.w3.org/1999/xlink" xlink:title="apical cross-vein between CuA and CuP" id="ABBRID0EBPAE" xlink:type="simple">Cuv</abbrev> before level of <abbrev xmlns:xlink="http://www.w3.org/1999/xlink" xlink:title="fork of media" id="ABBRID0EFPAE" xlink:type="simple">FM</abbrev>; 1A ending before <abbrev xmlns:xlink="http://www.w3.org/1999/xlink" xlink:title="fork of media" id="ABBRID0EJPAE" xlink:type="simple">FM</abbrev>; 2A ending before <abbrev xmlns:xlink="http://www.w3.org/1999/xlink" xlink:title="origin of media" id="ABBRID0ENPAE" xlink:type="simple">OM</abbrev>; <abbrev xmlns:xlink="http://www.w3.org/1999/xlink" xlink:title="apical cross-vein between CuP and 1A" id="ABBRID0ERPAE" xlink:type="simple">Av</abbrev> absent. Hindwing similar to forewing in general pattern and coloration, but <abbrev xmlns:xlink="http://www.w3.org/1999/xlink" xlink:title="subcostal vein" id="ABBRID0EVPAE" xlink:type="simple">Sc</abbrev> ending before level of <abbrev xmlns:xlink="http://www.w3.org/1999/xlink" xlink:title="first fork of radial sector" id="ABBRID0EZPAE" xlink:type="simple">FRs</abbrev>.</p><p><bold><italic>Abdomen of male</italic></bold> (Fig. <xref ref-type="fig" rid="F4">4D–H</xref>) Terga II–V yellowish brown, each with a black antecosta; terga VI–IX black (Fig. <xref ref-type="fig" rid="F3">3B</xref>). Tergum VIII emarginate on posterior margin. Epandrial appendage triangular, prominently shorter than half length of gonocoxites; distal inner surface bearing a cluster of more than 50 black spines (Fig. <xref ref-type="fig" rid="F4">4G</xref>), with a tooth on basal ventral margin. Tergum X greatly vestigial, narrow brown lateral plate extending to base of cercus. Upper branch of proctiger yellowish brown, long and straight, with hairy apex; lower branch of proctiger short, tapering toward apex, curved ventrad (Fig. <xref ref-type="fig" rid="F4">4H</xref>). Cerci yellowish brown, considerably short, about one-quarter length of gonocoxites, acute apically. Gonocoxites blackish brown and rounded, distal membranous area furnished with numerous long yellow hairs. Gonostylus short, with process on inner side, and surrounded by sparse brown setae. Aedeagal lobes broad basally, with two small acute apexes; penisfilum coiled into loops.</p><fig id="F4" position="float" orientation="portrait"><object-id xmlns:xlink="http://www.w3.org/1999/xlink" content-type="doi" xlink:type="simple">10.3897/zookeys.1148.97997.figure4</object-id><object-id xmlns:xlink="http://www.w3.org/1999/xlink" content-type="arpha" xlink:type="simple">2AA4C33E-2908-5892-B069-0C73844F7A55</object-id><label>Figure 4.</label><caption><p><italic><tp:taxon-name><tp:taxon-name-part taxon-name-part-type="genus" reg="Terrobittacus">Terrobittacus</tp:taxon-name-part><tp:taxon-name-part taxon-name-part-type="species" reg="laoshanicus">laoshanicus</tp:taxon-name-part></tp:taxon-name></italic> sp. nov. <bold>A</bold> female terminalia in lateral view <bold>B</bold> female terminalia in dorsal view <bold>C</bold> female terminalia in ventral view <bold>D</bold> male terminalia in lateral view <bold>E</bold> male terminalia in dorsal view <bold>F</bold> male terminalia in posterior view <bold>G</bold> epandrial appendages in ventral view <bold>H</bold> abdominal segment X and proctiger in lateral view. Abbreviations: see Materials and methods. Scale bars: 0.5 mm (<bold>A–C, E</bold>); 0.2 mm (<bold>D, F–H</bold>).</p></caption><graphic xmlns:xlink="http://www.w3.org/1999/xlink" xlink:href="zookeys-1148-029_article-97997__-g004.jpg" position="float" orientation="portrait" xlink:type="simple" id="oo_809600.jpg"><uri content-type="original_file" xlink:type="simple">https://binary.pensoft.net/fig/809600</uri></graphic></fig><p><bold><italic>Abdomen of female</italic></bold> (Fig. <xref ref-type="fig" rid="F4">4A–C</xref>) Abdomen similar to that of male in coloration. Subgenital plate sclerotized, blackish brown, two halves almost completely fused, several brown setae along distal portion. Tergum X narrow, not extending ventrad. Supra- and subanal plates yellowish brown, broad; almost equal length. Cerci yellowish brown, tapering toward apex, longer than anal plates.</p></tp:treatment-sec><tp:treatment-sec sec-type="etymology" id="SECID0ELSAE"><title>Etymology.</title><p>The specific epithet refers to the type locality, Laoshan Forest Farm.</p></tp:treatment-sec><tp:treatment-sec sec-type="distribution" id="SECID0EQSAE"><title>Distribution.</title><p>China (Guangxi Province).</p></tp:treatment-sec><tp:treatment-sec sec-type="remarks" id="SECID0EVSAE"><title>Remarks.</title><p>The new species resembles <italic><tp:taxon-name><tp:taxon-name-part taxon-name-part-type="genus" reg="Terrobittacus">T.</tp:taxon-name-part><tp:taxon-name-part taxon-name-part-type="species" reg="echinatus">echinatus</tp:taxon-name-part></tp:taxon-name></italic> (Hua &amp; Huang, 2008) in wing coloration and pattern, but can be readily differentiated from the latter by the following traits: terga II–V yellowish brown, terga VI–IX black (cf. terga II–IX yellowish brown); female subgenital plate almost completely fused (cf. cleft by membrane); epandrial appendages triangular (cf. roughly trapezoid).</p></tp:treatment-sec><tp:treatment-sec><!--Section generated to contain objects referenced in tp:taxon-treatment.--><fig id="F5" position="float" orientation="portrait"><object-id xmlns:xlink="http://www.w3.org/1999/xlink" content-type="doi" xlink:type="simple">10.3897/zookeys.1148.97997.figure5</object-id><object-id xmlns:xlink="http://www.w3.org/1999/xlink" content-type="arpha" xlink:type="simple">7017C29B-0142-511D-8B32-32C6C8EB31B6</object-id><label>Figure 5.</label><caption><p><italic><tp:taxon-name><tp:taxon-name-part taxon-name-part-type="genus" reg="Terrobittacus">Terrobittacus</tp:taxon-name-part><tp:taxon-name-part taxon-name-part-type="species" reg="laoshanicus">laoshanicus</tp:taxon-name-part></tp:taxon-name></italic> sp. nov. <bold>A</bold> male habitus in lateral view <bold>B</bold> habitat. Scale bar: 5.0 mm (<bold>A</bold>).</p></caption><graphic xmlns:xlink="http://www.w3.org/1999/xlink" xlink:href="zookeys-1148-029_article-97997__-g005.jpg" position="float" orientation="portrait" xlink:type="simple" id="oo_809601.jpg"><uri content-type="original_file" xlink:type="simple">https://binary.pensoft.net/fig/809601</uri></graphic></fig></tp:treatment-sec></tp:taxon-treatment>
